# Supplementary material for: Ancestral Sequence Reconstruction for Novel Bifunctional Glutathione Synthetase with Enhanced Thermostability and Catalytic Efficiency
Source: Foods. 2026 Jan 15;15(2):309. doi: 10.3390/foods15020309 (PMC12840475; doi:10.3390/foods15020309)
Supplement: Supplementary file 1 [file foods-15-00309-s001.zip]

Archive with 1 entries (1 files):
- foods-4066544-supplementary.pdf
